# Supplementary material for: The Role of Continuing Professional Training or Development in Maintaining Current Employment: A Systematic Review
Source: Healthcare (Basel). 2023 Nov 3;11(21):2900. doi: 10.3390/healthcare11212900 (PMC10647344; doi:10.3390/healthcare11212900)
Supplement: Supplementary file 1 [file healthcare-11-02900-s001.zip]

Archive with 1 entries (1 files):
- healthcare-2602781-supplementary.pdf
